# Supplementary material for: Impact of Mycobacterium tuberculosis Infection on Human B Cell Compartment and Antibody Responses
Source: Cells. 2022 Sep 17;11(18):2906. doi: 10.3390/cells11182906 (PMC9497247; doi:10.3390/cells11182906)
Supplement: Supplementary file 1 [file cells-11-02906-s001.zip]

Archive with 3 entries (3 files):
- Supplemental Figure S1.tif
- Supplemental Figure S2.tif
- Supplemental Table S1.pdf
